# Supplementary material for: Academic stress through salivary biomarkers: A multivariate exploration of cortisol, IL-1β, CRP, and IgA levels with sex-specific insights
Source: PLoS One. 2026 Jan 20;21(1):e0340316. doi: 10.1371/journal.pone.0340316 (PMC12818659; doi:10.1371/journal.pone.0340316)
Supplement: S1 Dataset — Classification of participants into academic stress categories (low, moderate, high) according to the SISCO questionnaire, measurements of salivary biomarkers (cortisol, IL-1β, CRP and IgA) and sex distribution (men and women). (XLSX) [file pone.0340316.s002.xlsx]

## Sheet: Dataset
Sample	Sex	Stress percentage	Stress level	IL-1 Beta (pg/mL)	PCR (ng/mL)	IgA (ng/mL)	Cortisol (ng/mL)	Program year	Degree program
1	Female	45.6522	LOW	1.86217	4.02117	25.1509	3.8401	2	Medicine
2	Male	34.7826	LOW	3.31246	0.566227	27.1087	2.24343	1	Medicine
3	Female	79.3478	HIGH	1.02227	0.361101	18.2672	4.31815	3	Occupational therapy
4	Female	39.1304	LOW	0.885333	0.321516	3.74201	3.9493	3	Medical technology
5	Male	60.8696	MEDIUM	2.33706	0.304581	8.54165	6.28123	4	Medical technology
6	Female	64.1304	HIGH	0.628095	1.12325	2.60526	5.30143	4	Nursing
7	Female	56.5217	MEDIUM	3.66865	0.580569	6.83652	5.36051	4	Nursing
8	Female	65.2174	HIGH	0.467547	0.469038	7.08913	7.76524	4	Nursing
9	Female	44.5652	LOW	0.530332	0.383765	14.4149	7.52456	4	Nursing
10	Female	43.4783	LOW	0.593489	0.284846	13.215	3.21107	4	Nursing
11	Female	53.2609	MEDIUM	1.67635	0.341296	29.8874	5.63489	3	Dentistry
12	Male	57.6087	MEDIUM	0.950609	0.27358	21.3617	8.51834	3	Dentistry
13	Female	68.4783	HIGH	0.337455	0.282029	2.8236	21.6674	1	Obstetrics and Childcare
14	Female	67.3913	HIGH	0.553255	0.284846	6.4576	13.8161	1	Obstetrics and Childcare
15	Male	40.2174	LOW	0.541787	0.344124	60.1101	8.29812	1	Nursing
16	Female	44.5652	LOW	1.74008	0.329991	4.94192	4.3786	3	Kinesiology
17	Female	47.8261	LOW	0.674411	2.5338	3.42625	1.54513	3	Kinesiology
19	Female	56.5217	MEDIUM	1.76567	0.265135	1.97373	2.65415	1	Medical technology
20	Female	33.6957	LOW	2.88153	1.42561	19.9724	4.48944	4	Medical technology
21	Female	54.3478	MEDIUM	0.914955	0.259508	6.07868	3.88345	1	Bachelor's degree in health sciences
22	Female	53.2609	MEDIUM	0.225616	0.304581	7.65751	3.42956	3	Obstetrics and Childcare
23	Female	55.4348	MEDIUM	0.359965	0.270764	8.92057	7.37589	3	Obstetrics and Childcare
24	Female	77.1739	HIGH	17.0797	3.0345	48.0124	1.97457	3	Obstetrics and Childcare
26	Female	69.7917	HIGH	1.58772	0.99913	9.23634	2.55244	3	Obstetrics and Childcare
27	Female	55.4348	MEDIUM	0.715102	0.369596	7.02598	3.60928	3	Obstetrics and Childcare
31	Female	50	MEDIUM	0.382524	0.256695	48.7702	6.17684	1	Speech therapy
32	Female	56.5217	MEDIUM	0.217275	0.259508	11.5098	6.55068	1	Nutrition and Dietetics
33	Male	64.1304	HIGH	0.43062	0.242638	52.5352	6.17684	1	Occupational therapy
34	Female	63.0435	HIGH	1.53739	0.259508	28.7507	1.72202	5	Nursing
35	Female	65.2174	HIGH	0.211719	0.248259	36.3922	4.81167	1	Nutrition and Dietetics
37	Female	62.5	HIGH	0.947633	1.60482	37.6552	1.56175	2	Medicine
38	Female	34.7826	LOW	3.51525	0.363932	28.9401	9.9692	2	Medical technology
39	Male	71.7391	HIGH	3.18878	0.736274	63.927	3.47869	2	Medical technology
40	Male	56.25	MEDIUM	3.64608	3.6804	62.4179	8.77129	2	Dentistry
41	Male	65.2174	HIGH	0.885333	0.35827	84.1107	4.01617	5	Medical technology
42	Male	55.4348	MEDIUM	2.05765	0.389435	34.245	1.98747	4	Medical technology
43	Female	61.9565	HIGH	0.390995	0.35261	11.6362	3.49851	4	Medical technology
44	Female	42.3913	LOW	1.91722	0.400783	74.2824	4.87877	2	Nursing
47	Female	46.7391	LOW	0.259043	0.267949	63.6743	3.30458	1	Obstetrics and Childcare
48	Female	75	HIGH	0.530332	0.378096	19.5303	4.4522	1	Obstetrics and Childcare
49	Female	50	MEDIUM	0.402302	0.287664	54.1382	1.91722	1	Obstetrics and Childcare
50	Female	53.2609	MEDIUM	1.13972	0.739172	16.1832	0.348946	2	Nursing
51	Female	56.5217	MEDIUM	0.456171	0.327165	31.8452	1.71026	5	Medical technology
52	Male	33.6957	LOW	3.34908	0.245448	38.4444	2.80833	1	Bachelor's degree in health sciences
53	Female	43.4783	LOW	0.273002	0.239828	14.7307	4.10694	1	Bachelor's degree in health sciences
54	Male	60.8696	MEDIUM	0.343078	0.231401	14.2254	2.37964	4	Medical technology
55	Female	54.3478	MEDIUM	0.726757	0.35261	35.0028	4.48944	1	Nutrition and Dietetics
57	Male	35.8696	LOW	0.95954	0.3866	14.1623	2.73446	2	Kinesiology
58	Male	57.6087	MEDIUM	1.53739	0.378096	44.7704	3.16514	4	Speech therapy
59	Female	76.087	HIGH	0.521749	0.251071	10.2468	2.19467	4	Speech therapy
61	Male	42.3913	LOW	2.37416	0.589181	55.6539	2.01342	3	Medical technology
62	Male	51.087	MEDIUM	1.30753	0.228593	38.4173	6.87154	4	Medical technology
63	Male	51.087	MEDIUM	4.10161	1.10546	66.6425	4.8384	4	Medical technology
64	Female	42.3913	LOW	0.273002	0.251071	25.0878	7.99183	4	Medical technology
65	Female	71.7391	HIGH	0.348704	0.290482	19.9092	13.4978	3	Medical technology
66	Female	69.5652	HIGH	2.69954	0.363932	51.2963	6.75634	1	Kinesiology
67	Male	65.625	HIGH	2.56486	3.16782	47.7597	3.00426	3	Medical technology
68	Female	69.5652	HIGH	2.95583	0.471888	42.076	4.62856	4	Medical technology
69	Male	54.3478	MEDIUM	3.01632	0.324341	14.857	1.08262	4	Medicine
70	Male	43.4783	LOW	0.416451	0.228593	35.3186	5.89107	2	Medicine
71	Male	66.3043	HIGH	4.37359	1.19758	53.1278	1.75762	2	Medicine
72	Male	47.8261	LOW	1.28296	0.293301	62.1587	5.99028	2	Medicine
73	Female	45.6522	LOW	0.616547	0.344124	11.6993	4.87877	1	Occupational therapy
74	Male	47.8261	LOW	0.343078	0.290482	18.7725	11.7436	2	Medicine
75	Male	64.1304	HIGH	0.43913	0.287664	12.4571	3.98261	2	Medicine
76	Male	40.2174	LOW	1.2707	0.267949	25.7825	1.92987	2	Medicine
77	Female	45.6522	LOW	1.06729	0.400783	13.0887	0.477797	2	Medicine
78	Male	35.8696	LOW	0.371238	0.267949	23.1932	13.77	2	Medicine
79	Female	41.6667	LOW	0.581978	0.543307	43.2759	6.81367	3	Nursing
80	Female	46.7391	LOW	0.359965	0.29612	35.9501	6.09128	3	Obstetrics and Childcare
81	Female	54.3478	MEDIUM	1.32599	0.35544	5.13138	1.35872	3	Obstetrics and Childcare
83	Female	31.5217	LOW	0.697645	0.395108	15.1096	6.29881	2	Speech therapy
84	Male	52.1739	MEDIUM	1.84925	0.346952	30.0769	2.29295	2	Speech therapy
85	Female	35.8696	LOW	0.864645	0.3866	31.0873	7.50311	1	Nursing
86	Male	44.5652	LOW	3.85836	0.329991	60.6531	8.5933	1	Nursing
87	Female	57.6087	MEDIUM	0.41362	0.259508	14.6044	9.24993	1	Kinesiology
88	Female	58.6957	MEDIUM	0.498894	0.290482	45.7388	7.29244	3	Obstetrics and Childcare
89	Female	32.6087	LOW	2.44191	0.341296	19.9724	3.2482	4	Nursing
90	Female	65.2174	HIGH	0.478935	0.3866	45.5494	6.12535	4	Medicine
91	Female	54.3478	MEDIUM	0.533195	0.395108	36.5816	3.54849	3	Kinesiology
92	Male	52.1739	MEDIUM	1.01328	0.389435	13.7202	13.7241	2	Nursing
